# Supplementary material for: Green Total Factor Productivity and Its Saving Effect on the Green Factor in China’s Strategic Minerals Industry from 1998–2017
Source: Int J Environ Res Public Health. 2022 Nov 9;19(22):14717. doi: 10.3390/ijerph192214717 (PMC9691160; doi:10.3390/ijerph192214717)
Supplement: Supplementary file 1 [file ijerph-19-14717-s001.zip]

Archive with 1 entries (1 files):
- ijerph-1976058-supplementary.pdf
